# Supplementary material for: A survey of Hersilia spiders (Araneae, Hersiliidae) from Xishuangbanna, Yunnan Province, China
Source: Biodivers Data J. 2024 Dec 30;12:e142805. doi: 10.3897/BDJ.12.e142805 (PMC11704742; doi:10.3897/BDJ.12.e142805)
Supplement: XML Treatment for Hersilia lelabah [file BDJ.12.e142805-treatment2.xml]

<!DOCTYPE tp:taxon-treatment
  PUBLIC "-//TaxonX//DTD Taxonomic Treatment Publishing DTD v0 20100105//EN" "tax-treatment-NSO.dtd">
<tp:taxon-treatment xmlns:tp="http://www.plazi.org/taxpub"><tp:treatment-meta><mixed-citation publication-type="journal"><person-group><name><surname>Yu</surname><given-names>Hao</given-names></name><name><surname>Zhang</surname><given-names>Chengwen</given-names></name><name><surname>Lu</surname><given-names>Qianle</given-names></name><name><surname>Lin</surname><given-names>Yejie</given-names></name></person-group><article-title>A survey of <italic><tp:taxon-name><tp:taxon-name-part taxon-name-part-type="genus" reg="Hersilia">Hersilia</tp:taxon-name-part></tp:taxon-name></italic> spiders (<tp:taxon-name><tp:taxon-name-part taxon-name-part-type="order">Araneae</tp:taxon-name-part></tp:taxon-name>, <tp:taxon-name><tp:taxon-name-part taxon-name-part-type="family">Hersiliidae</tp:taxon-name-part></tp:taxon-name>) from Xishuangbanna, Yunnan Province, China</article-title><source>Biodivers Data J</source><day>30</day><month>12</month><year>2024</year><volume>12</volume><pub-id pub-id-type="doi">10.3897/BDJ.12.e142805</pub-id></mixed-citation></tp:treatment-meta><tp:nomenclature><tp:taxon-name>
            <object-id xmlns:xlink="http://www.w3.org/1999/xlink" content-type="arpha" xlink:type="simple">0F810B66-E0E7-56E0-B523-9CA4E45D5415</object-id>
            <tp:taxon-name-part taxon-name-part-type="genus">Hersilia</tp:taxon-name-part>
            <tp:taxon-name-part taxon-name-part-type="species">lelabah</tp:taxon-name-part>
          </tp:taxon-name><tp:taxon-authority>Rheims &amp; Brescovit, 2004</tp:taxon-authority></tp:nomenclature><tp:treatment-sec sec-type="materials"><title>Materials</title><list list-type="alpha-lower" list-content="occurrences"><list-item><p><bold>Type status:</bold> <named-content xmlns:xlink="http://www.w3.org/1999/xlink" content-type="dwc:typeStatus" xlink:type="simple">Other material</named-content>. <bold>Occurrence:</bold> recordedBy: <named-content xmlns:xlink="http://www.w3.org/1999/xlink" content-type="dwc:recordedBy" xlink:type="simple">Qianle Lu</named-content>; individualCount: <named-content xmlns:xlink="http://www.w3.org/1999/xlink" content-type="dwc:individualCount" xlink:type="simple">4</named-content>; sex: <named-content xmlns:xlink="http://www.w3.org/1999/xlink" content-type="dwc:sex" xlink:type="simple">1 male, 3 females</named-content>; lifeStage: <named-content xmlns:xlink="http://www.w3.org/1999/xlink" content-type="dwc:lifeStage" xlink:type="simple">adult</named-content>; occurrenceID: <named-content xmlns:xlink="http://www.w3.org/1999/xlink" content-type="dwc:occurrenceID" xlink:type="simple">A6BF900B-7979-5AF4-8E88-FDBBA370AE84</named-content>; <bold>Taxon:</bold> scientificName: <named-content xmlns:xlink="http://www.w3.org/1999/xlink" content-type="dwc:scientificName" xlink:type="simple"><italic><tp:taxon-name><tp:taxon-name-part taxon-name-part-type="genus" reg="Hersilia">Hersilia</tp:taxon-name-part><tp:taxon-name-part taxon-name-part-type="species" reg="lelabah">lelabah</tp:taxon-name-part></tp:taxon-name></italic></named-content>; order: <named-content xmlns:xlink="http://www.w3.org/1999/xlink" content-type="dwc:order" xlink:type="simple"><tp:taxon-name><tp:taxon-name-part taxon-name-part-type="order">Araneae</tp:taxon-name-part></tp:taxon-name></named-content>; family: <named-content xmlns:xlink="http://www.w3.org/1999/xlink" content-type="dwc:family" xlink:type="simple"><tp:taxon-name><tp:taxon-name-part taxon-name-part-type="family">Hersiliidae</tp:taxon-name-part></tp:taxon-name></named-content>; genus: <named-content xmlns:xlink="http://www.w3.org/1999/xlink" content-type="dwc:genus" xlink:type="simple"><tp:taxon-name><tp:taxon-name-part taxon-name-part-type="genus">Hersilia</tp:taxon-name-part></tp:taxon-name></named-content>; specificEpithet: <named-content xmlns:xlink="http://www.w3.org/1999/xlink" content-type="dwc:specificEpithet" xlink:type="simple"><italic><tp:taxon-name><tp:taxon-name-part taxon-name-part-type="genus" reg="Hersilia"/><tp:taxon-name-part taxon-name-part-type="species" reg="lelabah">lelabah</tp:taxon-name-part></tp:taxon-name></italic></named-content>; taxonRank: <named-content xmlns:xlink="http://www.w3.org/1999/xlink" content-type="dwc:taxonRank" xlink:type="simple">species</named-content>; scientificNameAuthorship: <named-content xmlns:xlink="http://www.w3.org/1999/xlink" content-type="dwc:scientificNameAuthorship" xlink:type="simple">Rheims &amp; Brescovit</named-content>; taxonomicStatus: <named-content xmlns:xlink="http://www.w3.org/1999/xlink" content-type="dwc:taxonomicStatus" xlink:type="simple">accepted</named-content>; <bold>Location:</bold> continent: <named-content xmlns:xlink="http://www.w3.org/1999/xlink" content-type="dwc:continent" xlink:type="simple">Asia</named-content>; country: <named-content xmlns:xlink="http://www.w3.org/1999/xlink" content-type="dwc:country" xlink:type="simple">China</named-content>; countryCode: <named-content xmlns:xlink="http://www.w3.org/1999/xlink" content-type="dwc:countryCode" xlink:type="simple">CHN</named-content>; stateProvince: <named-content xmlns:xlink="http://www.w3.org/1999/xlink" content-type="dwc:stateProvince" xlink:type="simple">Yunnan</named-content>; municipality: <named-content xmlns:xlink="http://www.w3.org/1999/xlink" content-type="dwc:municipality" xlink:type="simple">Jinghong</named-content>; locality: <named-content xmlns:xlink="http://www.w3.org/1999/xlink" content-type="dwc:locality" xlink:type="simple">Mengyang Town, Seasonal Rainforest</named-content>; verbatimElevation: <named-content xmlns:xlink="http://www.w3.org/1999/xlink" content-type="dwc:verbatimElevation" xlink:type="simple">791 m</named-content>; verbatimCoordinates: <named-content xmlns:xlink="http://www.w3.org/1999/xlink" content-type="dwc:verbatimCoordinates" xlink:type="simple">22.163056°N, 100.876972°E</named-content>; decimalLatitude: <named-content xmlns:xlink="http://www.w3.org/1999/xlink" content-type="dwc:decimalLatitude" xlink:type="simple">22.163056</named-content>; decimalLongitude: <named-content xmlns:xlink="http://www.w3.org/1999/xlink" content-type="dwc:decimalLongitude" xlink:type="simple">100.876972</named-content>; georeferenceProtocol: <named-content xmlns:xlink="http://www.w3.org/1999/xlink" content-type="dwc:georeferenceProtocol" xlink:type="simple">label</named-content>; <bold>Identification:</bold> identifiedBy: <named-content xmlns:xlink="http://www.w3.org/1999/xlink" content-type="dwc:identifiedBy" xlink:type="simple">Yejie Lin</named-content>; dateIdentified: <named-content xmlns:xlink="http://www.w3.org/1999/xlink" content-type="dwc:dateIdentified" xlink:type="simple">15-05-2024</named-content>; <bold>Event:</bold> samplingProtocol: <named-content xmlns:xlink="http://www.w3.org/1999/xlink" content-type="dwc:samplingProtocol" xlink:type="simple">hand picking</named-content>; samplingEffort: <named-content xmlns:xlink="http://www.w3.org/1999/xlink" content-type="dwc:samplingEffort" xlink:type="simple">10 km by foot</named-content>; eventDate: <named-content xmlns:xlink="http://www.w3.org/1999/xlink" content-type="dwc:eventDate" xlink:type="simple">18/07/2022</named-content>; <bold>Record Level:</bold> language: <named-content xmlns:xlink="http://www.w3.org/1999/xlink" content-type="dwc:language" xlink:type="simple">en</named-content>; basisOfRecord: <named-content xmlns:xlink="http://www.w3.org/1999/xlink" content-type="dwc:basisOfRecord" xlink:type="simple">PreservedSpecimen</named-content></p></list-item><list-item><p><bold>Type status:</bold> <named-content xmlns:xlink="http://www.w3.org/1999/xlink" content-type="dwc:typeStatus" xlink:type="simple">Other material</named-content>. <bold>Occurrence:</bold> recordedBy: <named-content xmlns:xlink="http://www.w3.org/1999/xlink" content-type="dwc:recordedBy" xlink:type="simple">Qingyuan Zhao and Zhigang Chen</named-content>; individualCount: <named-content xmlns:xlink="http://www.w3.org/1999/xlink" content-type="dwc:individualCount" xlink:type="simple">3</named-content>; sex: <named-content xmlns:xlink="http://www.w3.org/1999/xlink" content-type="dwc:sex" xlink:type="simple">3 females</named-content>; lifeStage: <named-content xmlns:xlink="http://www.w3.org/1999/xlink" content-type="dwc:lifeStage" xlink:type="simple">adult</named-content>; occurrenceID: <named-content xmlns:xlink="http://www.w3.org/1999/xlink" content-type="dwc:occurrenceID" xlink:type="simple">6312BB17-8CD0-581C-AA60-A01C324BE730</named-content>; <bold>Taxon:</bold> scientificName: <named-content xmlns:xlink="http://www.w3.org/1999/xlink" content-type="dwc:scientificName" xlink:type="simple"><italic><tp:taxon-name><tp:taxon-name-part taxon-name-part-type="genus" reg="Hersilia">Hersilia</tp:taxon-name-part><tp:taxon-name-part taxon-name-part-type="species" reg="lelabah">lelabah</tp:taxon-name-part></tp:taxon-name></italic></named-content>; order: <named-content xmlns:xlink="http://www.w3.org/1999/xlink" content-type="dwc:order" xlink:type="simple"><tp:taxon-name><tp:taxon-name-part taxon-name-part-type="order">Araneae</tp:taxon-name-part></tp:taxon-name></named-content>; family: <named-content xmlns:xlink="http://www.w3.org/1999/xlink" content-type="dwc:family" xlink:type="simple"><tp:taxon-name><tp:taxon-name-part taxon-name-part-type="family">Hersiliidae</tp:taxon-name-part></tp:taxon-name></named-content>; genus: <named-content xmlns:xlink="http://www.w3.org/1999/xlink" content-type="dwc:genus" xlink:type="simple"><tp:taxon-name><tp:taxon-name-part taxon-name-part-type="genus">Hersilia</tp:taxon-name-part></tp:taxon-name></named-content>; specificEpithet: <named-content xmlns:xlink="http://www.w3.org/1999/xlink" content-type="dwc:specificEpithet" xlink:type="simple"><italic><tp:taxon-name><tp:taxon-name-part taxon-name-part-type="genus" reg="Hersilia"/><tp:taxon-name-part taxon-name-part-type="species" reg="lelabah">lelabah</tp:taxon-name-part></tp:taxon-name></italic></named-content>; taxonRank: <named-content xmlns:xlink="http://www.w3.org/1999/xlink" content-type="dwc:taxonRank" xlink:type="simple">species</named-content>; scientificNameAuthorship: <named-content xmlns:xlink="http://www.w3.org/1999/xlink" content-type="dwc:scientificNameAuthorship" xlink:type="simple">Rheims &amp; Brescovit</named-content>; taxonomicStatus: <named-content xmlns:xlink="http://www.w3.org/1999/xlink" content-type="dwc:taxonomicStatus" xlink:type="simple">accepted</named-content>; <bold>Location:</bold> continent: <named-content xmlns:xlink="http://www.w3.org/1999/xlink" content-type="dwc:continent" xlink:type="simple">Asia</named-content>; country: <named-content xmlns:xlink="http://www.w3.org/1999/xlink" content-type="dwc:country" xlink:type="simple">China</named-content>; countryCode: <named-content xmlns:xlink="http://www.w3.org/1999/xlink" content-type="dwc:countryCode" xlink:type="simple">CHN</named-content>; stateProvince: <named-content xmlns:xlink="http://www.w3.org/1999/xlink" content-type="dwc:stateProvince" xlink:type="simple">Yunnan</named-content>; municipality: <named-content xmlns:xlink="http://www.w3.org/1999/xlink" content-type="dwc:municipality" xlink:type="simple">Jinghong</named-content>; locality: <named-content xmlns:xlink="http://www.w3.org/1999/xlink" content-type="dwc:locality" xlink:type="simple">Guanping County, Shiwudui, Seasonal Rainforest</named-content>; verbatimElevation: <named-content xmlns:xlink="http://www.w3.org/1999/xlink" content-type="dwc:verbatimElevation" xlink:type="simple">888 m</named-content>; verbatimCoordinates: <named-content xmlns:xlink="http://www.w3.org/1999/xlink" content-type="dwc:verbatimCoordinates" xlink:type="simple">22.2280°N, 100.8894°E</named-content>; decimalLatitude: <named-content xmlns:xlink="http://www.w3.org/1999/xlink" content-type="dwc:decimalLatitude" xlink:type="simple">22.228</named-content>; decimalLongitude: <named-content xmlns:xlink="http://www.w3.org/1999/xlink" content-type="dwc:decimalLongitude" xlink:type="simple">100.8894</named-content>; georeferenceProtocol: <named-content xmlns:xlink="http://www.w3.org/1999/xlink" content-type="dwc:georeferenceProtocol" xlink:type="simple">label</named-content>; <bold>Identification:</bold> identifiedBy: <named-content xmlns:xlink="http://www.w3.org/1999/xlink" content-type="dwc:identifiedBy" xlink:type="simple">Yejie Lin</named-content>; dateIdentified: <named-content xmlns:xlink="http://www.w3.org/1999/xlink" content-type="dwc:dateIdentified" xlink:type="simple">01-01-2022</named-content>; <bold>Event:</bold> samplingProtocol: <named-content xmlns:xlink="http://www.w3.org/1999/xlink" content-type="dwc:samplingProtocol" xlink:type="simple">hand picking</named-content>; samplingEffort: <named-content xmlns:xlink="http://www.w3.org/1999/xlink" content-type="dwc:samplingEffort" xlink:type="simple">10 km by foot</named-content>; eventDate: <named-content xmlns:xlink="http://www.w3.org/1999/xlink" content-type="dwc:eventDate" xlink:type="simple">20/07/2012</named-content>; <bold>Record Level:</bold> language: <named-content xmlns:xlink="http://www.w3.org/1999/xlink" content-type="dwc:language" xlink:type="simple">en</named-content>; basisOfRecord: <named-content xmlns:xlink="http://www.w3.org/1999/xlink" content-type="dwc:basisOfRecord" xlink:type="simple">PreservedSpecimen</named-content></p></list-item></list></tp:treatment-sec><tp:treatment-sec sec-type="Description"><title>Description</title><p><bold><italic>Male</italic></bold> (Fig. <xref ref-type="fig" rid="F12253985">4</xref>A–C and Fig. <xref ref-type="fig" rid="F12253979">3</xref>B). Total length 4.69; carapace 1.91 long, 1.76 wide; abdomen 2.78 long, 1.77 wide.</p><p><italic>Carapace</italic> pear-shaped, basically yellowish-white with border black, with a short and red, sword-shaped medial band starting from behind PME, almost reaching black fovea; cervical groove and radial grooves distinct; eye area dark brown with black eye rings (Fig. <xref ref-type="fig" rid="F12253985">4</xref>A, C and Fig. <xref ref-type="fig" rid="F12253979">3</xref>B). In dorsal view, both anterior eye row (AER) and posterior eye row (PER) are distinctly recurved, PER slightly wider than AER (Fig. <xref ref-type="fig" rid="F12253985">4</xref>A). Eye sizes and interdistances: anterior median eyes (AME) 0.19, anterior lateral eyes (ALE) 0.04, posterior median eyes (PME) 0.15, posterior lateral eyes (PLE) 0.14; distance between AMEs (AME–AME) 0.19, distance between AME and ALE (AME–ALE) 0.15, distance between PMEs (PME–PME) 0.11, distance between PME and PLE (PME–PLE) 0.19. Length of median ocular quadrangle (MOQ) 0.42, MOQ anterior width 0.42, MOQ posterior width 0.39. Clypeal height 0.18. <italic>Chelicerae</italic> with white base and red wine-coloured fangs, with 3 teeth on promargin and 5 on retromargin (Fig. <xref ref-type="fig" rid="F12253985">4</xref>A–C). Sternum, labium and endites nearly cream-coloured (Fig. <xref ref-type="fig" rid="F12253985">4</xref>B). Sternum 1.03 long, 0.93 wide; labium 0.28 long, 0.32 wide; endite 0.49 long, 0.25 wide.</p><p><italic>Abdomen</italic> dorsally brownish-cream-coloured with brown pattern; with a pair of large lateral dark bands on anterior half; cardiac impression ribbon-shaped, wide; with four pairs of orange-brown muscle impressions and the second pair largest; venter uniformly yellowish-white, without pattern. bS (basal segment of posterior lateral spinneret) 0.84, tS (basal segment of posterior lateral spinneret) damaged (Fig. <xref ref-type="fig" rid="F12253985">4</xref>A–C).</p><p><italic>Legs</italic> uniformly light yellow, except several reddish, irregular streaks on femur, patella, tibia, metatarsus and tarsus. Leg length: I (3.54, 3.89, —, —), II 11.93 (3.39, 3.63, 4.53, 0.38), III 3.83 (1.20, 1.16, 0.97, 0.50), IV missing (Fig. <xref ref-type="fig" rid="F12253985">4</xref>A–C).</p><p><italic>Palp</italic> (Fig. <xref ref-type="fig" rid="F12253981">5</xref>A–D). Tibia long, ca. 1.3 × patella length, apically with three strong spines. Cymbium (Cy) long, ca. 1.55× longer than wide, distally armed with 3 strong apical spines. Tegulum (Te) transversely elongated, oval and slightly bulging, ca. 1.5× wider than long; sperm duct wide and distinct, orientated clockwise along the margin of the tegulum. Embolar base (EB) represented by enlarged tubercle, inserted at approximately 11–12 o’clock of tegulum, partly hidden behind median apophysis; the free part of embolus (ET) filamentous, orientated clockwise, shaped like the number 6, its tip terminating at ca. 11 o’clock position. Median apophysis (MA) C-shaped, originating at central portion of tegulum, gradually tapering towards tip, apex sharp and retrolaterally pointed, terminating at ca. 1 o’clock position.</p><p><bold><italic>Female</italic></bold> (Fig. <xref ref-type="fig" rid="F12253985">4</xref>D–F and Fig. <xref ref-type="fig" rid="F12253979">3</xref>C). Total length 7.21; carapace 2.71 long, 2.62 wide; abdomen 4.50 long, 3.36 wide. Eye sizes and interdistances: AME 0.14, ALE 0.08, PME 0.17, PLE 0.15; AME–AME 0.18, AME–ALE 0.21, PME–PME 0.13, PME–PLE 0.23. MOQL 0.48, MOQA 0.46, MOQP 0.47. Sternum 1.68 long, 1.29 wide. Measurements of legs: I 13.73 (4.08, 4.01, 4.60, 1.04), II 12.64 (4.27, 4.46, 3.37, 0.54), III 9.57 (2.93, 3.25, 2.25, 1.14), IV 11.02 (3.87, 3.56, 3.06, 0.53). General characters as in male, but distinctly larger in size and lighter in colour (Fig. <xref ref-type="fig" rid="F12253985">4</xref>D–F and Fig. <xref ref-type="fig" rid="F12253979">3</xref>C). See <xref ref-type="bibr" rid="B12253060">Rheims and Brescovit (2004)</xref> for others described.</p><p><italic><tp:taxon-name><tp:taxon-name-part taxon-name-part-type="genus" reg="Genitals">Genitals</tp:taxon-name-part></tp:taxon-name></italic> (Fig. <xref ref-type="fig" rid="F12253983">6</xref>A–E). Epigynal plate distinctly wider than long, anterior and lateral margins not rebordered; the arrangement of the various parts of the vulva are indistinctly visible through the tegument. Median septum (MS) nearly⊥-shaped, consisting of a longitudinal stem and a transverse base; septal stem distinctly narrow, about 2/5 length of epigynal plate and about 1/7 (the narrowest distance)–1/3 (the widest distance) width of septal base; septal base ca. 1/3 of epigyne width. Epigynal atrium (A) large, located at the posterior portion of epigynal plate, divided by septum, represented by two symmetrical, egg-shaped cavities. Copulatory openings (CO) indistinct, located at basal atrial borders. The two lateral borders represented by triangular pockets (P), distinctly protruding. Copulatory ducts (CD) hyaline and sinuous, almost invisible, ascending in parallel, forming two S-shaped courses, finally connecting to spermathecae. Spermathecae (Sp) small, bean-shaped, located laterally. Seminal receptacles subdivided in 2 chambers, the anterior chamber (SRA) globular and with a sinuous stalk, while the posterior chamber (SRP) tubular. Fertilisation ducts (FD) located on the posterior surface of spermathecae, curved and acicular.</p></tp:treatment-sec><tp:treatment-sec sec-type="Diagnosis"><title>Diagnosis</title><p>Medium-sized hersiliids, belonging to the <italic><tp:taxon-name><tp:taxon-name-part taxon-name-part-type="genus" reg="Hersilia"/><tp:taxon-name-part taxon-name-part-type="species" reg="caudata">caudata</tp:taxon-name-part></tp:taxon-name></italic> species-group. Males of <italic><tp:taxon-name><tp:taxon-name-part taxon-name-part-type="genus" reg="Hersilia">H.</tp:taxon-name-part><tp:taxon-name-part taxon-name-part-type="species" reg="lelabah">lelabah</tp:taxon-name-part></tp:taxon-name></italic> are similar to those of <italic><tp:taxon-name><tp:taxon-name-part taxon-name-part-type="genus" reg="Hersilia">H.</tp:taxon-name-part><tp:taxon-name-part taxon-name-part-type="species" reg="caudata">caudata</tp:taxon-name-part></tp:taxon-name></italic> (type species of <italic><tp:taxon-name><tp:taxon-name-part taxon-name-part-type="genus" reg="Hersilia">Hersilia</tp:taxon-name-part></tp:taxon-name></italic>, the core species of the <italic><tp:taxon-name><tp:taxon-name-part taxon-name-part-type="genus" reg="Hersilia"/><tp:taxon-name-part taxon-name-part-type="species" reg="caudata">caudata</tp:taxon-name-part></tp:taxon-name></italic>-group, see <xref ref-type="bibr" rid="B12252924">Baehr and Baehr (1993)</xref>: 17, figs. 15c–d, <xref ref-type="bibr" rid="B12252959">Foord and Dippenaar-Schoeman (2006)</xref>: 59, figs. 132–133) for the general shape of male palp, but can be differentiated from <italic><tp:taxon-name><tp:taxon-name-part taxon-name-part-type="genus" reg="Hersilia">H.</tp:taxon-name-part><tp:taxon-name-part taxon-name-part-type="species" reg="caudata">caudata</tp:taxon-name-part></tp:taxon-name></italic> by: (1) median apophysis C-shaped, its apex terminating at ca. 1 o’clock position, pointing retrolaterally (vs. hook-shaped, terminating at ca. 6–7 o’clock position, pointing proximally) (cf. Fig. <xref ref-type="fig" rid="F12253981">5</xref>A, C, D and <xref ref-type="bibr" rid="B12252924">Baehr and Baehr (1993)</xref>: figs. 15c–d); (2) embolus distinctly longer, its tip terminating at ca. 11 o’clock position (vs. proportionally shorter, its tip terminating at ca. 6 o’clock position) (cf. Fig. <xref ref-type="fig" rid="F12253981">5</xref>A and <xref ref-type="bibr" rid="B12252924">Baehr and Baehr (1993)</xref>: fig. 15c). Females of <italic><tp:taxon-name><tp:taxon-name-part taxon-name-part-type="genus" reg="Hersilia">H.</tp:taxon-name-part><tp:taxon-name-part taxon-name-part-type="species" reg="lelabah">lelabah</tp:taxon-name-part></tp:taxon-name></italic> can be distinguished from all other members of the <italic><tp:taxon-name><tp:taxon-name-part taxon-name-part-type="genus" reg="Hersilia"/><tp:taxon-name-part taxon-name-part-type="species" reg="caudata">caudata</tp:taxon-name-part></tp:taxon-name></italic>-group by the ⊥-shaped median septum and by the seminal receptacles subdivided in 2 chambers (Fig. <xref ref-type="fig" rid="F12253983">6</xref>A–E).</p></tp:treatment-sec><tp:treatment-sec sec-type="Distribution"><title>Distribution</title><p>China (Yunnan; distribution record in Xishuangbanna as in Fig. <xref ref-type="fig" rid="F12253957">1</xref>), Malaysia.</p></tp:treatment-sec><tp:treatment-sec sec-type="Notes"><title>Notes</title><p><italic><tp:taxon-name><tp:taxon-name-part taxon-name-part-type="genus" reg="Hersilia">Hersilia</tp:taxon-name-part><tp:taxon-name-part taxon-name-part-type="species" reg="lelabah">lelabah</tp:taxon-name-part></tp:taxon-name></italic> was described, based on two female specimens from Kinabalu National Park of Sabah, Malaysia and was assigned to the <italic><tp:taxon-name><tp:taxon-name-part taxon-name-part-type="genus" reg="Hersilia">H.</tp:taxon-name-part><tp:taxon-name-part taxon-name-part-type="species" reg="caudata">caudata</tp:taxon-name-part></tp:taxon-name></italic>-group in the original paper (<xref ref-type="bibr" rid="B12253060">Rheims and Brescovit 2004</xref>) and recently reported from China for the first time by <xref ref-type="bibr" rid="B12253006">Lin and Li (2022)</xref>, based on three females from Xishuangbanna. However, the male of <italic><tp:taxon-name><tp:taxon-name-part taxon-name-part-type="genus" reg="Hersilia">H.</tp:taxon-name-part><tp:taxon-name-part taxon-name-part-type="species" reg="lelabah">lelabah</tp:taxon-name-part></tp:taxon-name></italic> has not been found so far (<xref ref-type="bibr" rid="B12253060">Rheims and Brescovit 2004</xref>, <xref ref-type="bibr" rid="B12253006">Lin and Li 2022</xref>, <xref ref-type="bibr" rid="B12253052">WSC 2024</xref>).</p><p>While examining the spider specimens collected from Xishuangbanna, we found pairs of <italic><tp:taxon-name><tp:taxon-name-part taxon-name-part-type="genus" reg="Hersilia">Hersilia</tp:taxon-name-part></tp:taxon-name></italic> specimens in the same location. Therefore, it is very likely they are the opposite sexes of the same species. Based on the somatic and epigynal charaters, we identified the female as <italic><tp:taxon-name><tp:taxon-name-part taxon-name-part-type="genus" reg="Hersilia">H.</tp:taxon-name-part><tp:taxon-name-part taxon-name-part-type="species" reg="lelabah">lelabah</tp:taxon-name-part></tp:taxon-name></italic> (<xref ref-type="bibr" rid="B12253060">Rheims and Brescovit 2004</xref>). The habitus, markings and leg spination of the male specimen is similar to the female <italic><tp:taxon-name><tp:taxon-name-part taxon-name-part-type="genus" reg="Hersilia">H.</tp:taxon-name-part><tp:taxon-name-part taxon-name-part-type="species" reg="lelabah">lelabah</tp:taxon-name-part></tp:taxon-name></italic> (Fig. <xref ref-type="fig" rid="F12253979">3</xref>B, C and Fig. <xref ref-type="fig" rid="F12253985">4</xref>) and palpal structures conform to the <italic><tp:taxon-name><tp:taxon-name-part taxon-name-part-type="genus" reg="Hersilia"/><tp:taxon-name-part taxon-name-part-type="species" reg="caudata">caudata</tp:taxon-name-part></tp:taxon-name></italic>-group. As a result, we matched the females and males together as <italic><tp:taxon-name><tp:taxon-name-part taxon-name-part-type="genus" reg="Hersilia">H.</tp:taxon-name-part><tp:taxon-name-part taxon-name-part-type="species" reg="lelabah">lelabah</tp:taxon-name-part></tp:taxon-name></italic>.</p><p>A difference is exhibited between the newly-collected females and the original drawing by <xref ref-type="bibr" rid="B12253060">Rheims and Brescovit (2004)</xref>, related to different courses of copulatory ducts: copulatory ducts forming two S-shaped courses in the new materials, while ascending obliquely in the original drawing (cf. Fig. <xref ref-type="fig" rid="F12253983">6</xref>E and <xref ref-type="bibr" rid="B12253060">Rheims and Brescovit (2004)</xref>: fig. 9). In consideration of that, copulatory ducts are totally transparent and almost invisible in alcohol, while the S-shaped courses of copulatory ducts can be easily overlooked (as in Fig. <xref ref-type="fig" rid="F12253983">6</xref>C). Despite of the difference just mentioned, our new materials bear a striking similarity to the original illustrations: the bean-shaped spermathecae and the subdivided seminal receptacles, the globular anterior chamber with a sinuous stalk, the tubular posterior chamber and the similar abdominal pattern with a ribbon-shaped cardiac impression and pairs of orange-brown muscle impressions, leave no doubts that our identification is correct.</p></tp:treatment-sec><tp:treatment-sec><!--Section generated to contain objects referenced in tp:taxon-treatment.--><fig id="F12253985" position="float" orientation="portrait"><object-id xmlns:xlink="http://www.w3.org/1999/xlink" content-type="arpha" xlink:type="simple">9ADB6B13-7A39-5B24-A789-3CCFA0158003</object-id><object-id xmlns:xlink="http://www.w3.org/1999/xlink" content-type="doi" xlink:type="simple">10.3897/BDJ.12.e142805.figure4</object-id><label>Figure 4.</label><caption><p>Habitus of <italic><tp:taxon-name><tp:taxon-name-part taxon-name-part-type="genus" reg="Hersilia">Hersilia</tp:taxon-name-part><tp:taxon-name-part taxon-name-part-type="species" reg="lelabah">lelabah</tp:taxon-name-part></tp:taxon-name></italic>, male (<bold>A–C</bold>) and female (<bold>D–F</bold>). <bold>A, D</bold> Dorsal view; <bold>B, E</bold> Ventral view; <bold>C, F</bold> Lateral view. Scale bars: 2 mm (equal for <bold>A–C</bold>), 3 mm (equal for <bold>D–F</bold>).</p></caption><graphic xmlns:xlink="http://www.w3.org/1999/xlink" xlink:href="bdj-12-e142805-g004.jpg" position="float" id="oo_1198070.jpg" orientation="portrait" xlink:type="simple"><uri content-type="original_file" xlink:type="simple">https://binary.pensoft.net/fig/1198070</uri></graphic></fig><fig id="F12253979" position="float" orientation="portrait"><object-id xmlns:xlink="http://www.w3.org/1999/xlink" content-type="arpha" xlink:type="simple">74D5CF35-9A5B-59F6-B6AE-A8392AACEAFC</object-id><object-id xmlns:xlink="http://www.w3.org/1999/xlink" content-type="doi" xlink:type="simple">10.3897/BDJ.12.e142805.figure3</object-id><label>Figure 3.</label><caption><p><italic><tp:taxon-name><tp:taxon-name-part taxon-name-part-type="genus" reg="Hersilia">Hersilia</tp:taxon-name-part><tp:taxon-name-part taxon-name-part-type="species" reg="lelabah">lelabah</tp:taxon-name-part></tp:taxon-name></italic> from Xishuangbanna, living specimen (<bold>A</bold>) and frontal views of prosoma (<bold>B, C</bold>). <bold>A</bold> Female, dorsal view; <bold>B</bold> Male; <bold>C</bold> Female. Scale bars: 0.5 (<bold>B</bold>), 1 mm (<bold>C</bold>).</p></caption><graphic xmlns:xlink="http://www.w3.org/1999/xlink" xlink:href="bdj-12-e142805-g003.jpg" position="float" id="oo_1183098.jpg" orientation="portrait" xlink:type="simple"><uri content-type="original_file" xlink:type="simple">https://binary.pensoft.net/fig/1183098</uri></graphic></fig><fig id="F12253981" position="float" orientation="portrait"><object-id xmlns:xlink="http://www.w3.org/1999/xlink" content-type="arpha" xlink:type="simple">4730A0BA-270E-51B6-A276-7B684089C723</object-id><object-id xmlns:xlink="http://www.w3.org/1999/xlink" content-type="doi" xlink:type="simple">10.3897/BDJ.12.e142805.figure5</object-id><label>Figure 5.</label><caption><p>Male palp of <italic><tp:taxon-name><tp:taxon-name-part taxon-name-part-type="genus" reg="Hersilia">Hersilia</tp:taxon-name-part><tp:taxon-name-part taxon-name-part-type="species" reg="lelabah">lelabah</tp:taxon-name-part></tp:taxon-name></italic>. <bold>A</bold> Ventral view; <bold>B</bold> Dorsal view; <bold>C</bold> Prolateral view; <bold>D</bold> Retrolateral view. Scale bar: 0.2 mm (equal for <bold>A–D</bold>). Abbreviations: Cy, cymbium; EB, embolar base; ET, embolar tip; MA, median apophysis; SD, sperm duct; Te, tegulum.</p></caption><graphic xmlns:xlink="http://www.w3.org/1999/xlink" xlink:href="bdj-12-e142805-g005.jpg" position="float" id="oo_1175811.jpg" orientation="portrait" xlink:type="simple"><uri content-type="original_file" xlink:type="simple">https://binary.pensoft.net/fig/1175811</uri></graphic></fig><fig id="F12253983" position="float" orientation="portrait"><object-id xmlns:xlink="http://www.w3.org/1999/xlink" content-type="arpha" xlink:type="simple">A7D46C7B-0C91-562A-A104-5D9D46D2CEBD</object-id><object-id xmlns:xlink="http://www.w3.org/1999/xlink" content-type="doi" xlink:type="simple">10.3897/BDJ.12.e142805.figure6</object-id><label>Figure 6.</label><caption><p>Female genitals of <italic><tp:taxon-name><tp:taxon-name-part taxon-name-part-type="genus" reg="Hersilia">Hersilia</tp:taxon-name-part><tp:taxon-name-part taxon-name-part-type="species" reg="lelabah">lelabah</tp:taxon-name-part></tp:taxon-name></italic>. <bold>A</bold> Epigyne, intact, ventral view; <bold>B</bold> Epigyne, cleared, ventral view; <bold>C</bold> Vulva, cleared, dorsal view; <bold>D</bold> Epigyne, cleared and embedded in Arabic gum, ventral view; <bold>E</bold> Vulva, cleared and embedded in Arabic gum, dorsal view. Scale bar: 0.2 mm (equal for <bold>A–E</bold>). Abbreviations: A, atrium; CD, copulatory duct (dashed line showing schematic course of copulatory duct, dorsal); CO, copulatory opening; FD, fertilisation duct; MS, median septum; P, pocket; Sp, spermatheca; SRA, anterior chamber of seminal receptacle; SRP, posterior chamber of seminal receptacle.</p></caption><graphic xmlns:xlink="http://www.w3.org/1999/xlink" xlink:href="bdj-12-e142805-g006.jpg" position="float" id="oo_1175812.jpg" orientation="portrait" xlink:type="simple"><uri content-type="original_file" xlink:type="simple">https://binary.pensoft.net/fig/1175812</uri></graphic></fig><fig id="F12253957" position="float" orientation="portrait"><object-id xmlns:xlink="http://www.w3.org/1999/xlink" content-type="arpha" xlink:type="simple">F38B2E06-A85A-508E-ABE9-09CD08083B49</object-id><object-id xmlns:xlink="http://www.w3.org/1999/xlink" content-type="doi" xlink:type="simple">10.3897/BDJ.12.e142805.figure1</object-id><label>Figure 1.</label><caption><p>Distribution records of <italic><tp:taxon-name><tp:taxon-name-part taxon-name-part-type="genus" reg="Hersilia">Hersilia</tp:taxon-name-part></tp:taxon-name></italic> species in Xishuangbanna.</p></caption><graphic xmlns:xlink="http://www.w3.org/1999/xlink" xlink:href="bdj-12-e142805-g001.jpg" position="float" id="oo_1197804.jpg" orientation="portrait" xlink:type="simple"><uri content-type="original_file" xlink:type="simple">https://binary.pensoft.net/fig/1197804</uri></graphic></fig></tp:treatment-sec><ref-list><ref id="B12253060"><element-citation xmlns:xlink="http://www.w3.org/1999/xlink" publication-type="article" xlink:type="simple"><person-group person-group-type="author"><name name-style="western"><surname>Rheims</surname><given-names>Cristina Anne</given-names></name><name name-style="western"><surname>Brescovit</surname><given-names>Antonio Domingos</given-names></name></person-group><year>2004</year><article-title>Revision and cladistic analysis of the spider family <tp:taxon-name><tp:taxon-name-part taxon-name-part-type="family">Hersiliidae</tp:taxon-name-part></tp:taxon-name> (<tp:taxon-name><tp:taxon-name-part taxon-name-part-type="class">Arachnida</tp:taxon-name-part></tp:taxon-name>, <tp:taxon-name><tp:taxon-name-part taxon-name-part-type="order">Araneae</tp:taxon-name-part></tp:taxon-name>) with emphasis on Neotropical and Nearctic species</article-title><source>Insect Systematics &amp; Evolution</source><volume>35</volume><issue>2</issue><fpage>189</fpage><lpage>239</lpage><pub-id pub-id-type="doi">10.1163/187631204788912355</pub-id></element-citation></ref><ref id="B12252924"><element-citation xmlns:xlink="http://www.w3.org/1999/xlink" publication-type="article" xlink:type="simple"><person-group person-group-type="author"><name name-style="western"><surname>Baehr</surname><given-names>M.</given-names></name><name name-style="western"><surname>Baehr</surname><given-names>B.</given-names></name></person-group><year>1993</year><article-title>The <tp:taxon-name><tp:taxon-name-part taxon-name-part-type="family">Hersiliidae</tp:taxon-name-part></tp:taxon-name> of the Oriental Region including New Guinea. Taxonomy, phylogeny, zoogeography (<tp:taxon-name><tp:taxon-name-part taxon-name-part-type="class">Arachnida</tp:taxon-name-part></tp:taxon-name>, <tp:taxon-name><tp:taxon-name-part taxon-name-part-type="order">Araneae</tp:taxon-name-part></tp:taxon-name>)</article-title><source>Spixiana</source><volume>19</volume><issue>Suppl.</issue><fpage>1</fpage><lpage>95</lpage></element-citation></ref><ref id="B12252959"><element-citation xmlns:xlink="http://www.w3.org/1999/xlink" publication-type="article" xlink:type="simple"><person-group person-group-type="author"><name name-style="western"><surname>Foord</surname><given-names>S. H.</given-names></name><name name-style="western"><surname>Dippenaar-Schoeman</surname><given-names>A. S.</given-names></name></person-group><year>2006</year><article-title>A revision of the Afrotropical species of <italic><tp:taxon-name><tp:taxon-name-part taxon-name-part-type="genus" reg="Hersilia">Hersilia</tp:taxon-name-part></tp:taxon-name></italic> Audouin (<tp:taxon-name><tp:taxon-name-part taxon-name-part-type="order">Araneae</tp:taxon-name-part></tp:taxon-name>: <tp:taxon-name><tp:taxon-name-part taxon-name-part-type="family">Hersiliidae</tp:taxon-name-part></tp:taxon-name>)</article-title><source>Zootaxa</source><volume>1347</volume><issue>1</issue><fpage>1</fpage><lpage>92</lpage><pub-id pub-id-type="doi">10.11646/zootaxa.1347.1.1</pub-id></element-citation></ref><ref id="B12253006"><element-citation xmlns:xlink="http://www.w3.org/1999/xlink" publication-type="article" xlink:type="simple"><person-group person-group-type="author"><name name-style="western"><surname>Lin</surname><given-names>Y. J.</given-names></name><name name-style="western"><surname>Li</surname><given-names>S. Q.</given-names></name></person-group><year>2022</year><article-title>Taxonomic notes on seven species of the family <tp:taxon-name><tp:taxon-name-part taxon-name-part-type="family">Hersiliidae</tp:taxon-name-part></tp:taxon-name> (<tp:taxon-name><tp:taxon-name-part taxon-name-part-type="class">Arachnida</tp:taxon-name-part></tp:taxon-name>: <tp:taxon-name><tp:taxon-name-part taxon-name-part-type="order">Araneae</tp:taxon-name-part></tp:taxon-name>) from China and the Philippines</article-title><source>Zoological Systematics</source><volume>47</volume><issue>2</issue><fpage>132</fpage><lpage>145</lpage><pub-id pub-id-type="doi">10.11865/zs.2022204</pub-id></element-citation></ref><ref id="B12253052"><element-citation xmlns:xlink="http://www.w3.org/1999/xlink" publication-type="website" xlink:type="simple"><person-group person-group-type="author"><name name-style="western"><surname>WSC</surname></name></person-group><article-title>World Spider Catalog</article-title><uri xlink:type="simple">http://wsc.nmbe.ch</uri><date-in-citation content-type="access-date">2024-11-05T00:22:04+00:00</date-in-citation></element-citation></ref></ref-list></tp:taxon-treatment>
